# Supplementary material for: Secondary analyses of sex differences in attention improvements across three clinical trials of a digital therapeutic in children, adolescents, and adults with ADHD
Source: BMC Public Health. 2024 Apr 29;24:1195. doi: 10.1186/s12889-024-18597-5 (PMC11057090; doi:10.1186/s12889-024-18597-5)
Supplement: Supplementary file 1 — Supplementary Material 1. [file 12889_2024_18597_MOESM1_ESM.zip]

Archive with 3 entries (3 files):
- AKL-T01 Adolescent Study Protocol.pdf
- AKL-T01 Adult Study Protocol.docx.pdf
- AKL-T01 Pediatric Study Protocol.pdf
