# Supplementary material for: Secondary analyses of sex differences in attention improvements across three clinical trials of a digital therapeutic in children, adolescents, and adults with ADHD
Source: BMC Public Health. 2024 Apr 29;24:1195. doi: 10.1186/s12889-024-18597-5 (PMC11057090; doi:10.1186/s12889-024-18597-5)
Supplement: Supplementary file 3 — Supplementary Material 3. [file 12889_2024_18597_MOESM3_ESM.csv]

	Supplemental Table 1 Baseline Characteristics
		Children		Adolescents		Adults
	Measure	Female (n = 55 )	Male (n = 125)	Female (n = 60 )	Male (n = 86)	Female (n = 107)	Male (n = 46)
	Age
	Mean (SD)	9.51 (1.32)	9.80 (1.32)	14.58 (1.39)	14.16 (1.13)	39.60 (12.79)	40.48 (13.06)
	p value	0.18		0.05		0.7
	Number of sessions
	Mean (SD)	86.56 (22.78)	81.07 (32.11)	93.57 (53.62)	78.90 (41.83)	157.67 (101.80)	141.22 (82.09)
	p value	0.25		0.07		0.34
	Proportion of Females	30.56%	69.44%	41.10%	58.90%	69.93%	30.07%
	X2	22(1)		4.61(1)		24.32(1)
	p value	<0.001		0.03		< 0.001
	Supplemental Table 1 Baseline Characteristics across children, adolescents, and adults.
	Note: bold values are statistically significant.
