# Supplementary material for: Secondary analyses of sex differences in attention improvements across three clinical trials of a digital therapeutic in children, adolescents, and adults with ADHD
Source: BMC Public Health. 2024 Apr 29;24:1195. doi: 10.1186/s12889-024-18597-5 (PMC11057090; doi:10.1186/s12889-024-18597-5)
Supplement: Supplementary file 4 — Supplementary Material 4. [file 12889_2024_18597_MOESM4_ESM.csv]

	Supplemental Table 2. Baseline Sex Differences in Anxiety and Depression
	Adults	Female (n %)	Male (n %)	p value
	Anxiety	33 (30.8%)	7 (15.2%)	0.04
	Depression	30 (28.0%)	9 (19.6%)	0.27
	Supplemental Table 2. Baseline Sex Differences in Self-Reported Comorbid Anxiety and Depression
	Diagnoses.
