# Supplementary material for: Secondary analyses of sex differences in attention improvements across three clinical trials of a digital therapeutic in children, adolescents, and adults with ADHD
Source: BMC Public Health. 2024 Apr 29;24:1195. doi: 10.1186/s12889-024-18597-5 (PMC11057090; doi:10.1186/s12889-024-18597-5)
Supplement: Supplementary file 5 — Supplementary Material 5. [file 12889_2024_18597_MOESM5_ESM.csv]

	Supplemental Table 3. Baseline Sex Differences in Anxiety and Depression
	Race [n (%)]	Child (n=180)	Adolescent (n =146)	Adult (n=153)
	American Indian or Alaska Native	1 (.56)	3 (2.1%)	1(0.7%)
	Asian	3 (1.67)	1 (0.7%)	7 (4.6%0
	Black or African American	25 (13.9)	15 (10.3%)	15 (9.8%)
	White	133 (73.9)	113 (77.4%)	117 (76.5%)
	Multiple	8 (4.44)	11 (7.5%)	7 (4.6%)
	Other	10 (5.56)	3 (2.1%)	5 (3.3%)
	Ethnicity [n (%)]
	Hispanic or Latino	39 (21.7)	26 (17.8%)	23 (15%)
	Not Hispanic or Latino	139 (77.2)	119 (81.5%)	126 (82.4%)
	Not reported	2 (1.11)	1 (0.7%)	4 (2.6%)
	Supplemental Table 3. Race and Ethnicity for Child, Adolescent, and Adult Samples
